# Supplementary material for: Early structural valve deterioration of balloon expandable transcatheter aortic valve leaflets due to intrinsic and extrinsic nodular calcifications in a haemodialysis patient: a case report
Source: Eur Heart J Case Rep. 2024 May 24;8(6):ytae265. doi: 10.1093/ehjcr/ytae265 (PMC11156199; doi:10.1093/ehjcr/ytae265)
Supplement: ytae265_Supplementary_Data [file ytae265_supplementary_data.zip]

Archive with 3 entries (3 files):
- 1-year-follow up supplementary movie2.mp4
- initial TAVR supplementary movie1.mp4
- TTE on admission.mp4
